# Supplementary material for: Next generation long-culm rice with superior lodging resistance and high grain yield, Monster Rice 1
Source: PLoS One. 2019 Aug 22;14(8):e0221424. doi: 10.1371/journal.pone.0221424 (PMC6705783; doi:10.1371/journal.pone.0221424)
Supplement: S1 File — (XLSX) [file pone.0221424.s007.xlsx]

## Sheet: Sheet1
SNP marker	Chromosome	Physical position (bp)	Takanari	Monster Rice 1	1	2	3	4	5	6	7	8	9	10	11	12	13	14	15	16	17	18	19	20	21	22	23	24	25	26	27	28	29	30	31	32	33	34	35	36	37	38	39	40	41	42	43	44	45
AD01000001	1	32667	A	B	H	H	H	H	H	H	B	H	A	H	A	H	B	B	A	H	H	H	A	A	B	A	B	B	B	H	H	A	A	A	H	B	H	B	A	B	A	A	A	H	A	H	H	H	B
AD01000314	1	1540551	A	B	H	H	H	H	H	H	B	B	A	H	A	H	B	H	A	B	B	H	A	A	H	A	B	B	H	H	H	A	A	A	H	B	H	B	A	B	A	A	A	H	H	H	H	H	B
AE01006129	1	31715216	A	B	H	H	B	B	H	H	H	H	H	H	A	A	B	A	A	B	B	H	B	B	H	H	B	B	H	H	H	A	H	H	B	B	A	H	B	H	H	H	B	A	H	H	B	B	H
P0667	1	32537170	A	B	B	H	B	B	H	H	H	H	H	H	A	A	B	A	A	B	B	A	B	B	H	H	B	B	H	H	H	H	H	H	B	B	A	H	B	H	H	H	B	A	H	H	B	B	H
P0669	1	33031896	A	B	B	H	B	B	H	H	H	H	H	H	A	A	B	A	A	B	B	A	B	B	H	H	B	B	H	H	H	H	H	H	B	B	A	H	B	H	H	H	B	A	H	H	B	B	H
ah01002411	1	34091264	A	B	B	H	B	B	H	H	H	H	H	H	A	A	B	H	A	B	B	A	B	B	H	H	B	B	H	H	H	H	H	H	B	B	A	H	B	H	H	B	B	A	H	H	B	B	H
ah01002443	1	34460482	A	B	B	H	B	B	H	H	H	H	H	H	A	A	B	H	A	B	B	A	B	B	H	H	B	B	H	H	H	H	H	H	B	B	A	H	B	H	H	B	B	A	H	H	B	B	H
ah01002787	1	37741541	A	B	H	H	B	B	H	B	H	H	B	H	A	H	H	H	A	B	H	A	B	B	B	H	B	B	H	B	H	H	H	B	B	H	A	B	B	H	H	H	H	A	B	H	B	B	A
P0684_2	1	38041289	A	B	H	H	B	B	H	B	H	H	B	H	A	H	H	H	A	B	H	A	B	B	B	H	B	B	H	B	H	H	H	B	B	H	H	B	B	H	H	H	H	A	B	H	B	B	A
AD01017981	1	38451778	A	B	H	H	B	B	H	B	H	H	B	H	A	H	H	H	A	B	H	A	B	B	B	H	B	B	H	B	H	H	H	B	B	H	H	B	B	H	H	H	H	A	B	H	B	B	A
P0686	1	39523611	A	B	H	H	B	B	H	B	H	H	B	H	A	H	H	H	H	B	H	A	H	B	B	H	B	B	H	B	H	H	H	B	B	H	H	B	B	H	H	H	H	H	B	H	B	H	A
ah01003105	1	40253726	A	B	H	H	B	B	H	B	H	H	B	H	A	H	H	H	H	B	A	A	H	B	B	H	B	B	H	B	H	H	H	B	B	H	H	B	B	H	H	H	H	H	B	A	B	H	H
ah01003209	1	40993981	A	B	H	H	B	B	H	B	H	H	B	H	H	H	H	H	H	B	A	A	H	B	B	A	B	B	H	B	H	H	H	B	B	H	H	B	B	H	H	H	H	H	B	A	B	H	H
AD01019839	1	41517706	A	B	H	H	B	B	H	B	H	H	B	H	H	B	H	H	H	B	A	A	H	B	B	A	H	B	H	B	H	H	H	B	B	H	H	B	B	H	H	H	H	-	B	A	B	H	H
AE01008448	1	42322366	A	B	H	H	B	H	H	B	H	H	B	H	H	B	H	H	H	B	A	A	H	B	B	H	H	B	H	B	H	H	H	H	B	H	H	B	B	H	H	H	H	H	B	A	B	H	H
P0770_1	1	43026448	A	B	H	H	B	H	H	B	H	B	B	H	H	B	H	H	H	B	A	A	H	B	B	H	H	B	H	B	H	H	B	H	B	H	B	B	B	H	H	H	H	H	B	A	B	H	H
ad01020824	1	43639927	A	B	H	H	B	H	H	B	H	B	B	H	H	B	H	H	H	B	H	A	H	H	B	H	H	B	H	H	H	H	B	H	B	H	B	B	H	H	H	H	H	H	B	A	B	H	B
ah01003438	1	44366998	A	B	H	H	B	B	H	B	H	H	B	H	H	B	H	H	H	B	A	A	H	B	B	A	H	B	H	B	H	H	H	B	B	H	H	B	B	H	H	H	H	H	B	A	B	H	H
ah02000030	2	1332461	A	B	H	H	H	A	B	H	B	H	H	H	B	B	B	H	H	H	B	H	H	A	A	H	B	H	H	B	B	H	A	H	H	A	B	B	A	B	H	H	A	H	H	A	H	H	H
P0221_3	2	1572900	A	B	H	H	H	A	B	H	B	H	H	H	B	B	B	H	H	H	B	H	H	A	A	H	B	H	H	B	B	H	A	H	H	A	B	B	A	B	H	H	A	H	H	A	H	H	H
ah02000807	2	12246430	A	B	B	A	H	A	B	A	B	H	H	A	A	H	A	B	H	A	B	H	A	H	A	H	B	H	H	B	B	H	H	A	A	H	H	H	B	H	B	B	A	H	A	A	A	B	H
ad02004940	2	12913698	A	B	B	A	H	A	B	A	B	H	H	A	A	H	A	B	H	A	B	H	A	H	A	H	B	H	H	B	B	H	H	A	A	H	H	H	B	H	B	B	A	H	A	A	A	B	H
P1287	2	14538776	A	B	B	A	H	A	B	A	B	H	H	A	A	H	A	B	H	A	B	H	A	H	A	H	B	H	H	B	B	H	H	A	A	H	H	H	B	H	B	B	A	H	A	A	A	B	H
ad02006023	2	15782657	A	B	B	A	H	A	B	A	B	H	H	A	A	H	A	B	H	A	B	H	A	H	A	H	B	H	H	B	B	H	H	A	A	H	H	H	B	H	B	B	A	H	A	A	A	B	H
ah02001133	2	16281852	A	B	B	A	H	A	B	A	B	H	H	A	A	H	A	B	H	A	B	H	A	H	A	H	B	H	H	B	B	H	H	A	A	H	H	H	B	H	B	B	A	H	A	A	A	B	H
AE02002124	2	17568045	A	B	B	A	H	A	B	A	B	H	H	A	A	H	A	B	B	A	B	H	A	H	A	H	B	H	H	B	B	H	H	A	A	H	H	H	B	H	B	B	A	H	A	A	A	B	A
ah02001272	2	18198340	A	B	B	A	H	A	B	A	B	H	H	A	A	H	A	B	B	A	B	H	A	H	A	H	B	H	H	B	B	H	H	A	A	H	H	H	B	H	B	B	A	H	A	A	A	B	A
ah02001323	2	18913925	A	B	B	A	H	A	B	A	B	H	H	A	A	H	A	B	B	A	B	H	A	H	A	H	B	H	H	B	B	H	H	A	A	H	H	H	B	H	B	B	A	H	A	A	A	B	A
ah02001353	2	19545260	A	B	B	A	H	A	B	A	B	H	H	A	A	H	A	B	B	A	H	H	A	H	A	H	B	H	H	H	B	B	H	A	A	H	H	H	B	H	B	B	A	H	A	A	A	H	A
ad02012755	2	28215845	A	B	H	A	H	A	H	H	H	H	H	B	B	H	A	H	H	H	H	A	H	H	B	B	H	H	H	A	H	H	A	H	B	H	H	H	H	H	B	H	A	B	H	H	A	H	A
AD02013288	2	29063558	A	B	H	A	H	A	H	H	H	H	H	H	B	H	A	H	H	H	H	A	B	H	B	B	H	H	H	A	H	H	A	H	B	H	H	H	H	H	B	H	A	B	H	H	A	H	A
ad02013805	2	29794774	A	B	H	A	H	A	H	H	H	H	H	H	B	A	A	H	H	H	H	A	B	H	B	B	H	H	H	A	H	H	A	H	B	H	H	H	H	H	B	H	A	H	H	H	A	H	A
ad02015435	2	32513561	A	B	H	H	H	A	H	H	H	B	H	H	H	A	A	H	A	H	H	A	B	H	B	B	A	H	H	A	H	H	A	H	B	H	A	H	H	A	B	H	A	H	H	H	A	H	H
AE02004954	2	33187756	A	B	H	B	H	A	H	H	H	B	H	H	H	A	A	H	A	H	H	A	B	H	B	B	A	H	H	H	H	H	A	H	B	H	A	H	H	A	B	H	A	H	H	H	A	H	H
P0268	2	33949693	A	B	H	B	H	A	H	B	H	B	H	H	H	A	A	H	A	B	H	A	B	H	B	B	A	B	H	H	H	H	A	H	B	H	A	A	H	A	H	H	A	H	H	H	A	H	H
P0269	2	34889551	A	B	H	B	A	A	H	B	A	B	H	H	H	A	A	H	A	B	H	A	H	H	B	A	A	H	H	H	B	H	A	H	B	H	A	A	H	A	H	A	A	H	H	H	A	H	H
ad02016985	2	35371461	A	B	A	B	A	A	H	B	A	B	H	H	H	A	A	H	A	B	H	A	H	H	B	A	A	H	H	H	B	H	A	H	B	H	A	A	H	A	H	A	A	H	H	H	A	H	H
ad02017623	2	36335646	A	B	A	B	A	A	A	A	A	H	H	A	H	A	A	H	A	B	H	A	H	H	B	A	H	H	A	B	B	H	A	H	B	H	A	A	H	A	H	H	A	H	H	H	A	H	B
P0273	2	36771561	A	B	A	B	A	A	A	A	A	H	H	A	H	A	A	H	A	B	H	A	H	H	B	A	H	H	A	B	B	H	A	H	B	B	A	A	H	H	H	H	A	H	H	H	A	H	B
ad02017850	2	36819684	A	B	A	B	A	A	A	A	A	H	H	A	H	A	A	H	A	B	H	A	H	H	B	A	H	H	A	B	B	H	A	H	B	B	A	A	H	H	H	H	A	H	H	H	A	H	B
P1239	3	26276892	A	B	H	H	H	H	H	H	A	H	H	H	H	B	H	A	B	B	H	H	H	H	H	A	A	A	B	B	H	H	A	B	A	H	H	B	H	H	H	A	H	H	H	B	H	B	A
ah03001931	3	26695425	A	B	H	H	H	H	H	H	A	H	H	H	B	H	H	H	B	B	H	H	H	H	H	A	A	H	B	B	H	H	A	B	A	H	H	H	H	H	H	A	H	H	H	B	H	B	A
ad03014175	3	27084815	A	B	H	H	H	H	H	H	A	H	H	H	B	H	H	H	H	B	H	H	H	H	H	A	A	H	B	B	H	H	A	B	A	H	H	H	H	H	A	A	H	H	H	B	H	B	A
ad03014349	3	27712595	A	B	H	H	H	H	H	H	B	H	H	H	B	H	H	H	H	B	H	H	H	H	H	A	A	H	B	B	H	H	A	B	A	H	H	H	H	H	A	A	H	H	H	B	H	B	A
AE03006263	3	28336137	A	B	A	H	H	H	H	H	B	H	H	H	B	A	H	H	H	B	H	H	H	H	H	A	A	H	B	B	H	A	A	B	H	H	H	H	H	H	A	A	H	H	H	H	H	B	A
ah03002169	3	30305784	A	B	A	B	H	B	H	H	H	H	B	H	B	A	H	B	H	B	B	H	A	H	H	A	H	H	B	B	H	A	H	B	H	B	H	H	H	H	A	H	H	H	H	H	H	H	A
ad03015546	3	31041800	A	B	A	B	H	B	H	H	H	H	B	H	H	A	H	B	H	B	B	H	A	H	H	A	H	H	B	B	H	A	A	B	H	B	H	H	H	H	A	H	H	H	H	H	H	H	A
AD03016182	3	32633400	A	B	A	B	H	B	H	H	H	A	B	H	A	A	H	B	H	B	B	A	A	H	H	A	A	H	H	B	B	A	A	B	H	B	H	H	B	H	A	H	H	H	H	H	H	A	H
ad03016840	3	33924315	A	B	A	B	H	B	H	H	H	A	B	B	A	A	H	B	A	B	B	H	A	H	H	A	A	H	H	B	B	A	A	B	H	B	H	H	B	H	A	H	-	H	H	H	H	A	B
ah03002520	3	35085032	A	B	A	B	B	B	H	H	H	A	B	B	A	A	H	B	A	B	B	H	A	H	H	A	A	H	H	B	B	A	A	H	H	B	H	H	B	H	H	H	H	A	H	H	H	A	B
AD03017735	3	36859658	A	B	A	B	B	B	H	H	A	A	H	B	A	A	H	B	A	B	B	H	A	H	H	A	A	H	A	B	B	A	H	H	H	B	H	B	B	H	H	B	H	A	H	H	H	A	B
P0567	3	37231462	A	B	A	B	B	B	H	H	A	A	H	B	A	A	H	B	A	B	B	H	A	H	H	A	A	B	A	B	B	A	H	H	B	B	H	B	H	H	H	B	A	A	H	H	H	A	B
ad04000001	4	1482	A	B	B	A	B	H	A	B	A	A	H	A	H	H	H	H	H	B	H	H	H	H	A	A	H	B	H	A	A	H	H	B	B	H	H	B	B	A	H	H	H	A	A	H	H	H	A
P0611_2	4	708312	A	B	B	A	H	H	A	B	A	H	H	A	H	H	H	H	H	B	H	H	H	H	H	A	A	B	H	H	A	H	H	B	H	H	H	B	B	A	H	H	H	A	A	H	H	H	A
ad04000772	4	1432039	A	B	B	H	H	H	A	B	A	H	H	H	H	H	H	H	H	B	H	H	H	H	H	A	A	B	H	H	H	H	H	B	H	H	H	B	B	A	H	H	H	A	A	H	H	H	A
ad04002348	4	5263000	A	B	B	H	H	H	H	H	A	H	A	H	B	H	A	B	H	A	H	H	H	H	H	A	A	B	H	H	H	H	H	B	H	H	H	H	B	A	H	H	H	A	A	H	H	H	A
ah04000239	4	5997325	A	B	B	H	H	H	H	H	A	H	A	H	B	H	A	B	A	A	H	A	H	H	H	A	A	B	H	H	H	H	H	B	H	H	H	H	B	A	H	H	H	A	A	H	H	H	A
ad04003212	4	6689834	A	B	B	H	A	H	H	H	A	H	A	H	B	H	A	B	A	A	H	A	H	H	H	A	A	B	H	H	H	H	H	H	H	H	H	H	B	A	H	H	H	A	A	H	H	H	A
ah04000289	4	8054638	A	B	B	H	A	H	H	H	A	H	A	H	B	H	A	B	A	A	H	A	H	H	H	A	A	B	H	H	B	H	H	H	H	H	H	H	B	A	H	H	H	A	A	H	H	H	A
ad04003764	4	8606255	A	B	B	H	A	H	H	H	A	H	A	H	B	H	A	B	A	A	H	A	H	H	H	A	A	B	H	H	B	H	H	H	H	H	H	H	B	A	H	H	H	A	A	H	H	H	A
ad04004169	4	9554372	A	B	B	H	A	H	H	H	A	H	A	H	B	H	A	B	A	A	H	A	H	H	H	A	A	B	H	H	B	H	H	H	H	H	H	H	B	A	H	H	H	A	A	H	H	H	A
ah04000406	4	10050092	A	B	B	H	A	H	H	H	A	H	A	H	B	H	A	B	A	A	H	A	H	H	H	A	A	B	H	H	B	H	H	H	H	H	H	H	B	A	H	H	H	A	A	H	H	H	A
ad04004439	4	10517714	A	B	B	H	A	H	H	H	A	H	A	H	B	H	A	B	A	A	H	A	H	H	H	A	A	B	H	H	B	H	H	H	H	H	H	H	B	A	H	H	H	A	A	H	H	H	A
ah04000424	4	10802470	A	B	B	H	A	H	H	H	A	H	A	H	B	H	A	B	A	A	H	A	H	H	H	A	A	B	H	H	B	H	H	H	H	H	H	H	B	A	H	H	H	A	A	H	H	H	A
ad04004876	4	11479199	A	B	B	H	A	H	H	H	A	H	A	H	B	H	A	B	A	A	H	A	H	H	H	A	A	B	H	H	B	H	H	H	H	H	H	H	B	A	H	H	H	A	A	H	H	H	A
P1255	4	11851091	A	B	B	H	A	H	H	H	A	H	A	H	B	H	A	B	A	A	H	A	H	H	H	A	A	B	H	H	B	H	H	H	H	H	H	H	B	A	H	H	H	A	A	H	H	H	A
AD04005514	4	12749922	A	B	B	H	A	H	H	H	A	H	A	H	B	H	A	B	A	A	H	A	H	H	H	A	A	B	H	H	B	H	H	H	H	H	H	H	B	A	H	H	H	A	A	H	H	H	A
ah04000587	4	14603072	A	B	B	H	A	H	H	A	A	H	A	H	H	B	A	B	A	A	H	A	H	H	H	A	A	B	H	H	B	H	B	H	H	H	H	A	B	A	H	H	H	A	A	H	H	H	A
P0302	4	15873122	A	B	B	H	A	H	H	A	A	H	A	H	H	B	A	B	A	A	H	A	H	H	H	A	A	B	H	H	B	H	H	H	H	H	H	A	B	A	H	H	H	A	A	H	H	H	H
AE04004008	4	16445210	A	B	B	H	A	H	H	A	A	H	A	H	H	B	H	B	A	A	H	A	H	H	H	A	A	B	H	H	B	H	H	H	H	H	H	A	B	A	H	H	H	A	A	H	H	H	H
ah04000665	4	18249043	A	B	B	H	H	A	B	A	H	H	A	H	H	B	H	B	A	A	H	A	A	H	H	A	A	B	H	H	B	H	B	H	H	H	H	A	B	H	A	H	H	A	H	H	H	A	B
ad04009558	4	26296931	A	B	B	H	H	A	B	H	H	A	B	H	A	A	B	A	H	B	H	A	H	H	A	H	B	A	H	H	H	H	H	H	B	A	B	A	A	B	A	H	H	A	H	H	H	A	H
AE04005899	4	28139281	A	B	H	H	H	A	B	H	H	A	B	H	A	A	H	A	H	B	H	A	H	H	A	B	B	A	H	B	H	H	H	H	H	A	H	H	A	H	H	H	A	A	H	H	A	H	H
P0732	4	28768882	A	B	H	H	H	H	B	H	H	A	B	H	A	A	H	A	H	B	H	A	H	H	A	B	B	H	H	B	H	H	H	A	H	A	H	H	A	H	H	H	A	A	H	H	A	H	H
AE04005953	4	29464244	A	B	H	H	H	H	H	H	H	A	B	H	H	A	H	A	H	B	H	A	H	H	A	B	B	H	H	B	H	B	H	A	H	A	H	H	A	H	H	H	A	A	H	H	A	H	H
AE04006091	4	29974625	A	B	H	H	H	H	H	H	H	A	B	H	H	A	H	A	H	B	H	A	H	H	A	B	B	H	H	B	H	B	H	A	H	A	H	H	A	H	H	H	A	A	H	H	A	H	H
P0737	4	31093446	A	B	H	A	H	H	H	H	B	A	B	H	H	A	H	A	H	H	H	A	H	H	A	B	B	H	H	B	H	B	A	A	H	A	H	H	A	H	H	H	A	A	A	H	A	H	H
P0738	4	31614944	A	B	H	A	H	H	H	H	B	A	B	H	H	H	H	A	H	H	H	A	H	H	A	H	B	H	H	B	H	B	A	A	H	A	H	H	A	H	H	H	A	A	A	H	A	H	A
ad04012082	4	32054979	A	B	H	A	H	H	H	H	B	A	B	H	B	H	H	A	H	H	H	A	H	H	A	H	B	H	H	B	H	B	A	A	H	A	H	B	A	H	H	H	A	A	A	H	A	H	A
ad04012391	4	32994708	A	B	H	A	H	H	H	H	B	A	B	A	B	H	H	A	H	H	H	A	H	H	A	H	B	H	H	B	H	B	A	A	H	A	H	B	A	H	H	H	A	A	A	H	A	H	A
ah04001488	4	33523232	A	B	H	A	B	H	H	H	B	A	B	A	B	H	H	A	H	H	H	A	H	H	A	H	B	H	H	B	H	B	A	A	H	A	H	B	A	H	H	H	A	A	A	H	A	H	A
ad04012889	4	33949310	A	B	H	A	B	H	H	H	B	A	B	A	B	H	H	A	B	H	H	H	H	H	A	H	B	H	H	B	H	B	A	H	H	H	H	B	A	H	H	H	A	H	H	H	A	H	A
AD04013086	4	34552668	A	B	H	A	B	H	H	H	B	A	B	A	B	H	H	A	B	H	A	H	H	H	A	H	B	H	H	B	H	H	A	H	H	H	H	B	A	H	H	H	A	H	H	H	A	H	A
ad04013270	4	34909671	A	B	H	A	B	H	H	H	B	A	B	A	B	H	H	A	B	H	A	H	H	H	A	H	B	B	H	B	H	H	A	H	H	H	H	B	A	H	H	H	A	H	H	H	A	H	A
AD04013513	4	35334679	A	B	H	A	B	H	A	H	B	A	B	A	B	H	A	A	B	H	A	H	H	H	A	H	B	B	H	B	H	H	A	H	H	H	H	B	A	H	H	H	A	H	H	A	A	H	A
ad04013544	4	35383857	A	B	H	A	B	H	A	H	B	A	B	A	B	H	A	A	B	H	A	H	H	H	A	H	H	B	H	B	H	H	A	H	H	H	H	B	A	H	H	H	A	H	H	A	A	H	A
P1138	5	27557093	A	B	H	A	H	B	H	B	H	H	A	H	H	H	H	H	A	B	A	A	H	B	B	B	H	B	A	B	A	B	A	B	A	H	A	A	B	A	A	A	H	B	H	H	H	H	H
ad05012520	5	29075950	A	B	H	A	H	B	A	H	H	H	H	A	H	H	H	H	H	B	B	A	H	B	H	B	H	B	A	B	A	B	A	B	A	H	A	A	H	A	A	A	H	H	H	H	H	H	H
ah05001810	5	29608741	A	B	H	H	B	B	A	H	H	H	H	A	H	H	H	H	H	B	B	A	H	B	H	B	H	B	A	B	A	B	A	B	A	H	A	A	H	A	A	A	H	H	H	H	H	H	H
AE07000190	7	667270	A	B	H	B	B	H	B	B	H	A	H	H	H	H	H	H	A	A	H	H	H	H	H	B	B	H	H	A	H	B	H	H	A	B	H	H	H	H	A	H	B	H	A	B	B	A	B
AD07000632	7	1045650	A	B	H	B	B	H	B	B	H	A	H	H	A	H	H	H	A	A	H	H	H	H	H	B	B	H	H	A	H	H	H	H	A	B	H	H	H	A	A	H	B	B	A	B	B	A	B
ad07000805	7	1477922	A	B	H	B	B	H	B	B	H	A	B	H	A	H	H	H	A	A	H	H	H	H	H	B	B	H	H	A	H	H	H	H	A	B	H	H	H	A	A	H	B	B	A	H	B	A	B
ah07000080	7	1818328	A	B	H	B	B	H	B	B	H	A	B	H	A	H	H	A	A	A	H	H	H	H	H	B	B	H	H	A	H	H	A	H	A	B	H	H	A	A	A	H	H	B	A	H	B	A	B
ad07001335	7	2370520	A	B	H	B	B	H	B	H	H	A	B	H	A	H	H	A	H	A	H	H	H	H	H	B	B	H	H	A	H	H	A	H	A	B	H	H	A	A	H	H	H	B	A	H	B	A	H
ad07009210	7	22274541	A	B	H	H	B	H	B	B	H	A	H	H	A	H	H	A	H	H	B	B	H	H	B	B	B	A	B	B	H	H	A	A	H	B	H	B	B	H	H	A	H	H	B	A	H	H	H
ad07009572	7	22746806	A	B	H	H	B	H	B	B	H	A	H	H	A	H	H	A	H	H	B	B	H	H	B	B	B	A	B	B	H	H	A	A	H	B	H	B	B	H	H	A	H	H	B	A	H	H	H
ah07001284	7	23483998	A	B	H	H	B	H	B	B	A	A	H	H	A	H	H	A	H	H	B	B	H	H	B	H	B	A	B	B	H	H	A	A	H	B	H	B	B	H	H	A	H	H	B	A	H	H	H
ah07001325	7	24010086	A	B	H	H	B	B	H	B	A	A	H	H	A	H	H	A	H	H	B	B	H	H	B	H	B	A	B	B	H	H	A	A	B	B	H	B	B	H	H	A	H	H	B	A	H	H	H
ad07010740	7	24642708	A	B	H	H	B	B	H	B	A	A	H	H	A	H	H	A	H	H	B	B	H	H	H	H	B	A	B	B	H	H	A	A	B	B	H	B	B	H	H	A	H	H	B	A	H	B	H
ad08008549	8	20446868	A	B	H	H	H	H	A	H	H	B	B	A	B	A	A	H	A	H	H	B	B	H	H	A	H	H	A	A	A	H	A	H	B	H	H	A	H	H	B	B	H	A	H	B	A	H	A
P0419_2	8	21100644	A	B	H	H	H	H	A	H	H	B	B	A	B	A	A	H	A	H	H	B	H	H	H	A	H	H	A	A	A	H	A	A	B	H	H	A	H	H	B	B	H	A	H	B	A	H	A
ad08009365	8	21878447	A	B	H	H	H	H	A	H	H	B	B	A	B	A	A	H	H	H	H	B	H	H	B	A	H	H	A	A	A	H	A	A	H	H	H	A	H	H	B	B	H	A	H	B	A	H	A
AD08009714	8	22352573	A	B	H	H	H	H	A	H	H	B	B	A	B	A	A	H	H	H	H	B	H	H	B	A	H	H	A	A	A	H	A	A	H	H	B	A	H	H	B	B	H	A	H	B	A	H	A
P1173_2	8	23081927	A	B	H	H	H	A	A	H	H	B	B	A	B	A	A	H	H	H	H	B	H	H	B	A	H	H	A	A	H	H	A	A	H	B	B	A	H	H	B	B	H	A	H	B	A	H	A
ad08010572	8	23743329	A	B	H	H	H	A	A	H	H	B	B	A	H	A	A	H	H	H	H	B	H	H	B	A	H	H	A	A	H	H	A	A	H	B	B	A	H	H	B	B	H	A	H	B	A	H	A
AE09001036	9	2696713	A	B	A	A	A	A	B	A	A	B	A	H	B	B	A	B	A	A	H	H	H	B	A	H	H	B	B	H	A	A	H	B	H	B	H	A	A	A	B	H	H	A	A	H	B	B	H
ah09000176	9	3950638	A	B	A	A	A	A	B	A	A	B	A	H	B	B	A	B	A	A	H	H	H	B	A	H	H	B	B	H	A	A	H	B	H	B	H	A	A	A	B	H	H	A	A	H	B	B	H
ah09000235	9	4529792	A	B	A	A	A	A	B	A	A	B	A	H	B	B	A	B	A	A	H	H	H	B	A	H	H	B	B	H	A	A	H	B	H	B	H	A	A	A	B	H	H	A	A	H	B	B	H
ah09000267	9	4947904	A	B	A	A	A	A	B	A	A	B	A	H	B	B	A	B	A	A	H	H	H	B	A	H	H	B	B	H	A	A	H	B	H	B	H	A	A	A	B	H	H	A	A	H	B	B	H
ad09003568	9	7613760	A	B	A	A	A	A	H	A	A	B	A	H	B	B	A	B	A	A	H	H	H	B	A	H	H	B	B	A	A	A	H	B	H	B	H	A	A	A	B	H	H	A	A	A	B	B	H
ah09000302	9	7667745	A	B	A	A	A	A	H	A	A	B	A	H	B	B	A	B	A	A	H	H	H	B	A	H	H	B	B	A	A	A	H	B	H	B	H	A	A	A	B	H	H	A	A	A	B	B	H
AD09003729	9	8010172	A	B	A	A	A	A	H	A	A	H	A	H	H	B	A	B	A	A	H	H	H	B	A	A	H	H	B	A	A	A	H	B	H	B	H	A	A	A	H	H	H	H	A	A	B	H	H
AE09004136	9	10422892	A	B	A	-	A	A	H	H	A	B	A	H	H	H	A	B	-	A	H	H	H	B	A	-	A	B	B	A	A	A	B	H	H	B	H	A	A	A	B	H	A	A	H	A	B	B	H
ah09000437	9	10907636	A	B	A	A	A	A	H	H	A	B	A	H	H	H	A	B	A	A	H	H	H	H	A	A	A	B	B	A	A	A	B	H	H	B	H	A	A	A	B	B	A	A	H	A	B	B	H
ah09000464	9	11889475	A	B	A	A	A	A	H	H	A	B	A	H	H	H	A	B	A	A	H	H	H	H	A	A	A	B	B	A	A	A	B	H	H	B	H	A	A	A	B	B	A	A	H	A	B	B	H
AE09005437	9	17456853	A	B	H	H	A	B	A	A	A	H	H	H	H	B	H	B	B	B	A	H	B	H	A	H	H	B	H	H	H	H	H	A	B	H	B	H	H	H	H	H	A	H	H	A	H	H	B
ad09008440	9	18067564	A	B	H	H	A	B	A	A	A	H	H	H	H	B	H	B	B	B	H	H	B	H	A	H	H	B	H	H	H	H	H	A	B	H	B	H	H	H	H	H	A	H	H	A	H	H	B
ad09008757	9	18541549	A	B	H	H	A	B	A	A	A	H	H	H	H	B	H	B	B	B	H	H	B	H	A	H	H	B	H	H	H	H	H	A	B	H	B	H	H	H	H	H	A	H	H	A	H	H	B
ad09009014	9	19019232	A	B	H	H	A	B	A	A	A	H	H	H	H	B	H	B	B	B	H	H	B	H	A	H	H	H	H	H	H	H	H	A	B	H	B	H	H	H	H	H	A	H	H	A	H	H	H
P0164	9	19324882	A	B	H	H	A	B	A	A	A	H	H	H	H	B	H	B	B	B	H	H	B	H	A	H	H	H	H	H	H	H	H	A	B	H	B	H	H	H	H	H	A	H	H	A	H	H	H
AD09009427	9	19906208	A	B	H	H	A	B	A	A	A	H	H	H	H	B	H	B	B	B	H	H	B	H	A	H	A	H	H	H	H	H	H	A	B	H	B	B	H	H	A	H	A	H	H	A	H	H	H
ah09000989	9	20495114	A	B	H	H	A	B	A	A	A	H	H	H	H	B	H	B	B	B	H	H	B	H	A	H	A	H	H	H	H	H	H	A	B	H	B	B	H	H	A	A	A	H	H	A	H	H	H
ad09009933	9	20932056	A	B	H	H	A	B	A	A	A	H	H	H	H	B	H	B	B	B	H	H	B	H	A	H	A	H	H	H	H	H	H	A	B	H	B	B	H	H	A	A	A	A	H	A	H	H	H
AE09005804	9	22070492	A	B	H	H	A	B	A	A	A	H	H	H	H	B	H	B	B	B	H	H	B	H	A	H	A	H	H	H	H	A	H	A	B	H	B	B	H	H	A	A	A	A	H	H	H	H	H
P0171	9	22663131	A	B	H	H	A	B	H	A	A	H	H	H	B	B	H	B	B	B	H	H	B	H	A	H	A	H	H	H	H	A	H	A	B	H	B	B	H	B	A	A	A	A	H	H	H	H	H
AD10000290	10	657808	A	B	H	H	A	H	A	A	H	H	B	H	H	H	H	B	H	A	H	H	B	A	A	A	H	A	H	B	B	B	A	H	H	H	A	B	A	A	H	B	H	H	H	A	B	A	A
AE10003811	10	13657835	A	B	H	H	A	A	H	B	A	A	H	A	A	H	B	H	H	H	H	H	B	H	A	B	H	H	H	B	B	A	B	H	H	H	H	B	A	B	A	H	H	H	B	A	B	A	H
AE10004034	10	13957940	A	B	H	H	A	A	H	B	A	A	H	A	A	H	B	H	H	H	H	H	B	H	A	B	H	H	H	B	B	A	B	H	H	H	H	B	A	B	A	H	H	H	B	A	H	A	H
P0099	10	14529163	A	B	H	H	A	A	H	B	A	A	A	A	A	H	B	H	H	H	H	H	B	H	A	H	H	H	H	B	B	A	B	H	H	H	H	B	A	B	A	H	H	H	B	A	H	A	H
AE10004229	10	15043032	A	B	H	H	A	A	H	B	A	A	A	A	A	H	B	H	H	H	H	H	B	H	A	H	H	H	H	B	B	A	B	H	H	H	H	B	A	B	A	H	H	H	B	A	H	A	H
ad10007162	10	15624788	A	B	H	H	A	A	H	B	A	A	A	A	H	H	B	H	H	H	A	H	B	H	A	H	H	H	H	B	B	A	B	H	H	H	H	B	A	B	A	H	H	H	B	H	H	A	H
AE10004258	10	16082701	A	B	H	A	A	A	H	B	H	A	A	A	H	H	B	H	H	H	A	H	H	H	H	H	H	H	H	B	B	H	B	H	H	B	H	B	A	B	A	H	H	H	B	H	H	A	H
P0968	10	16695233	A	B	H	A	A	A	H	B	H	A	A	A	H	H	B	H	H	H	A	H	H	H	H	H	H	H	H	B	B	H	B	H	H	B	H	B	A	B	A	H	H	H	B	H	H	A	H
P0468	10	17946609	A	B	H	A	A	A	B	B	H	A	A	H	H	A	B	H	H	B	A	H	H	H	H	H	H	H	B	B	B	H	B	H	A	B	H	B	A	B	A	H	B	H	B	H	H	A	H
ad10008744	10	18460379	A	B	H	A	A	A	B	B	H	A	A	H	H	A	B	H	H	B	A	H	H	H	H	H	H	H	B	B	B	H	B	H	A	B	H	B	A	B	A	H	B	H	B	H	H	A	H
ah10001043	10	19011083	A	B	H	A	A	A	B	B	H	A	A	H	B	A	B	H	H	B	A	H	H	H	H	H	H	H	B	B	B	H	B	H	A	B	H	B	A	B	A	H	B	H	B	H	H	A	H
ah10001056	10	19360811	A	B	B	A	A	A	B	H	H	A	A	H	B	A	B	H	H	B	A	H	H	H	H	H	H	H	B	H	B	H	B	H	A	B	H	B	A	B	A	H	B	H	B	H	A	A	H
ah10001072	10	19553596	A	B	B	A	A	A	B	H	H	A	A	H	B	A	B	H	H	B	A	H	H	H	H	A	H	H	B	H	B	H	B	H	A	B	H	B	A	B	A	H	B	H	B	H	A	A	H
ad10009508	10	19886321	A	B	B	A	A	H	B	H	H	A	A	H	B	A	B	H	H	B	A	H	H	H	H	A	H	H	B	H	B	H	B	H	A	B	H	B	A	B	A	H	B	H	B	H	A	A	H
ad10010334	10	21299462	A	B	B	A	A	H	B	B	H	A	A	H	B	A	B	H	H	B	H	H	H	H	H	A	B	H	B	H	B	H	H	H	A	B	H	B	A	B	A	B	B	H	H	A	A	H	H
ah10001212	10	21917808	A	B	B	A	A	B	B	B	H	A	A	H	B	A	H	H	H	B	H	B	H	H	H	A	B	H	B	H	B	H	H	H	A	B	H	B	A	B	A	B	B	H	H	A	A	H	A
ad10011436	10	23660646	A	B	B	A	A	B	H	B	B	H	A	B	B	A	H	H	H	B	H	B	H	H	H	A	B	A	B	A	B	H	H	H	A	B	A	H	A	B	H	B	B	A	H	A	A	H	A
AD11002179	11	5308933	A	B	B	H	A	A	A	A	H	A	H	H	B	H	H	A	B	A	H	H	B	A	B	H	B	B	H	B	H	H	H	B	B	A	H	H	H	B	H	H	A	B	A	B	A	A	H
AD11002440	11	6017159	A	B	B	H	A	A	A	A	H	A	H	H	B	H	H	A	B	A	H	H	B	A	B	H	B	B	H	B	H	H	A	H	B	A	H	H	H	B	H	H	A	B	A	B	A	A	H
ad11012285	11	27985293	A	B	H	H	B	A	A	H	A	H	A	B	H	A	A	H	A	H	H	A	A	H	H	H	H	H	B	H	A	H	A	A	H	B	A	A	H	B	H	H	B	A	H	B	A	H	H
P0926	12	21407589	A	B	B	B	H	H	B	H	H	H	B	A	B	A	A	H	A	H	A	H	H	H	B	B	H	B	B	A	H	H	A	H	A	H	H	H	A	B	H	H	A	A	B	H	A	B	A
ah12000963	12	23931198	A	B	B	B	H	H	B	A	H	H	B	A	B	A	A	H	H	B	A	H	A	H	B	B	B	B	B	A	H	H	H	H	H	H	H	H	A	B	H	H	A	H	B	B	A	B	A
AE12005239	12	25758406	A	B	H	B	H	H	B	A	H	H	B	A	B	A	A	H	H	H	H	H	H	H	B	B	B	H	H	A	H	H	H	H	B	H	H	H	A	B	H	H	H	H	B	H	B	B	A
ad12009568	12	26360367	A	B	H	B	H	H	B	A	H	H	B	A	B	A	A	H	H	H	H	A	H	H	B	B	B	H	H	A	A	H	H	H	B	A	H	H	A	B	H	H	H	H	B	H	B	B	B
ah12001186	12	26942187	A	B	H	H	H	H	B	A	H	H	B	A	B	A	A	H	H	H	H	A	H	H	B	B	B	H	H	A	A	H	H	H	B	A	H	H	A	B	H	H	H	H	B	H	B	B	B
ad12009894	12	27700914	A	B	H	H	H	H	B	A	H	H	B	A	B	A	A	H	H	H	H	A	H	H	B	B	B	H	H	A	A	H	H	H	B	A	H	A	A	B	H	H	H	H	B	H	B	B	B
The physical positions of SNP markers are based on the rice genome (Build 4, http://rapdb.dna.affrc.go.jp/) of the cultivar 'Nipponbare' (O. sativa ssp. japonica)
[truncated: 49 more columns]
