# Supplementary material for: Next generation long-culm rice with superior lodging resistance and high grain yield, Monster Rice 1
Source: PLoS One. 2019 Aug 22;14(8):e0221424. doi: 10.1371/journal.pone.0221424 (PMC6705783; doi:10.1371/journal.pone.0221424)
Supplement: S2 File — (XLSX) [file pone.0221424.s008.xlsx]

## Sheet: LTAT7(scm)
SNP maker	Chromosome	Physical position (bp)	Takanari	Monster Rice 1	1	2	3	4	5	6	7	8	9	10	11	12	13	14	15	16	17	18	19	20	21	22	23	24	25	26	27	28	29	30	31	32	33	34	35	36	37	38	39	40	41	42	43	44	45
FA1933	1	33667	A	B	B	A	B	B	A	A	B	B	A	B	B	B	B	A	A	A	A	B	A	A	A	A	B	B	B	-	A	A	A	A	B	B	B	B	A	B	A	B	A	-	A	B	A	B	B
FA1902	1	31081188	A	B	B	B	B	B	B	A	B	A	A	A	A	B	B	-	A	B	B	A	B	B	A	A	B	B	B	A	-	A	B	B	B	B	A	-	B	B	-	-	B	A	B	B	B	B	B
FA0731	1	32704636	A	B	B	B	B	B	B	A	B	A	A	A	A	B	B	-	A	B	B	A	B	B	A	A	B	B	B	A	A	A	B	A	B	B	A	B	B	B	-	A	B	A	B	B	B	B	B
FA0749	1	38497879	A	B	B	B	B	B	B	B	B	A	B	A	B	B	B	B	B	B	B	A	B	B	B	B	B	B	-	A	B	B	B	A	B	A	B	B	B	B	A	-	B	B	B	A	B	B	-
FA0751	1	39238134	A	B	B	B	B	B	B	B	B	A	B	-	B	B	B	B	B	B	B	A	B	B	B	A	B	B	B	B	B	B	B	A	B	A	B	B	B	-	A	A	B	B	B	A	B	B	-
FA0754	1	41845080	A	B	B	B	B	A	A	B	B	B	B	-	-	B	B	B	A	B	B	A	B	B	B	A	B	B	A	B	B	B	B	A	B	A	B	B	B	B	A	A	B	B	B	A	B	B	B
FA0763	2	1332461	A	B	B	-	A	A	B	B	B	-	-	A	A	A	B	B	B	B	-	B	B	A	A	-	B	-	B	A	B	B	A	B	B	A	B	B	A	B	-	A	A	A	B	A	-	B	A
FA0792	2	12217434	A	B	B	A	-	A	B	A	B	A	A	A	A	A	A	A	A	A	B	B	A	A	A	A	B	A	A	B	B	A	A	A	A	A	A	A	B	A	-	A	A	A	A	A	A	A	A
FA0794	2	13759916	A	B	B	A	-	A	B	A	B	A	A	A	A	A	A	A	A	A	B	B	A	A	A	A	B	A	A	B	B	A	A	A	A	A	A	A	B	A	-	A	A	A	A	A	A	A	A
FA0796	2	15502992	A	B	B	A	-	A	B	A	B	A	A	A	A	A	A	A	A	A	B	B	A	A	A	A	B	A	A	B	B	A	A	A	A	A	A	A	B	A	-	A	A	A	A	A	A	A	A
FA0835	2	27328984	A	B	-	A	B	A	-	B	A	A	A	B	B	B	A	A	A	A	A	A	B	B	-	B	A	A	B	A	A	A	A	A	B	B	-	B	B	-	-	A	A	B	B	A	A	A	A
FA0837	2	28176697	A	B	-	A	B	B	-	B	A	A	A	B	B	B	A	A	A	A	A	A	B	B	B	B	A	A	B	B	A	A	A	A	B	B	-	A	B	-	-	A	A	B	B	A	A	A	A
FA0838	2	28907913	A	B	B	A	B	B	B	B	A	A	A	B	B	B	A	A	A	A	A	A	B	B	B	B	A	A	B	B	A	A	A	A	B	B	-	A	B	-	B	A	A	B	B	A	A	A	A
FA0847	2	31626700	A	B	A	B	B	A	-	B	A	B	A	A	B	B	A	A	A	A	A	A	B	B	B	B	A	B	B	A	A	A	A	A	B	B	A	A	A	A	B	A	A	A	B	A	A	A	A
FA0850	2	32300895	A	B	A	B	B	A	-	B	A	B	A	A	B	B	A	A	A	A	A	A	B	B	B	B	A	B	B	A	A	A	A	A	B	B	A	A	A	A	B	A	A	A	B	A	A	A	A
FA0853	2	33062832	A	B	A	B	B	A	-	B	A	B	A	A	B	B	A	-	A	B	A	A	B	B	B	B	A	B	B	A	A	B	A	A	B	B	A	A	A	A	-	A	A	A	B	A	-	A	A
FA0856	2	34002690	A	B	A	B	A	A	B	B	A	B	A	B	B	B	A	A	A	B	A	A	B	B	A	A	A	A	B	A	B	B	A	A	B	B	A	A	A	A	-	A	A	A	B	A	-	A	A
FA0858	2	34484600	A	B	A	B	A	A	-	B	A	B	A	B	B	B	A	-	A	B	A	A	B	B	A	A	A	A	B	A	B	B	A	A	B	B	A	A	A	A	-	A	A	A	B	A	-	A	A
FA0863	2	35884700	A	B	A	B	A	A	A	A	A	A	A	A	B	B	A	-	A	B	A	A	-	B	A	A	B	A	A	A	B	B	A	A	B	B	A	A	B	B	-	A	A	A	-	A	-	B	B
FA0931	3	26952166	A	B	B	A	A	A	B	A	B	B	A	B	B	B	B	B	B	B	B	B	A	A	-	A	A	B	B	B	B	A	A	B	A	A	B	A	B	-	A	B	A	A	A	B	B	A	A
FA0932	3	27575708	A	B	A	A	A	A	B	A	B	B	A	B	B	B	A	B	B	B	B	B	A	A	-	A	A	-	B	B	B	A	A	B	A	A	B	A	B	-	A	B	A	A	A	B	B	B	A
FA0939	3	29543956	A	B	A	B	A	A	B	B	A	B	B	B	A	B	B	B	B	B	A	B	A	A	B	A	B	-	B	B	B	A	A	B	A	B	A	A	B	-	A	B	A	A	A	A	B	B	A
FA0941	3	30278642	A	B	A	B	A	A	B	B	A	B	B	B	A	B	B	B	B	B	A	B	A	A	B	A	B	-	B	B	B	A	A	B	A	B	A	A	A	-	A	B	A	A	A	A	B	B	A
FA0943	3	31782704	A	B	A	B	A	A	A	A	A	A	B	A	A	B	B	B	B	B	A	A	A	A	B	A	A	A	A	B	B	A	A	B	A	B	A	A	B	-	A	B	A	A	A	A	B	B	-
FA0946	3	33073620	A	B	A	B	A	A	A	A	-	A	B	B	A	B	B	B	A	B	A	-	A	A	B	A	A	A	A	B	B	A	A	B	A	B	A	A	B	-	A	B	B	A	A	A	B	B	B
FA0950	3	34234299	A	B	A	B	B	A	-	B	-	A	B	B	A	B	B	B	A	B	A	-	A	-	B	A	A	-	-	B	B	A	A	B	B	B	A	A	B	-	-	B	B	A	A	A	B	B	B
FA0956	3	36008926	A	B	A	B	B	A	A	-	A	A	B	B	A	B	B	B	A	B	A	B	A	A	B	A	A	-	A	B	B	A	A	B	B	B	A	B	B	-	-	A	B	A	A	A	B	B	B
FA0958	3	36380673	A	B	A	B	B	A	A	-	A	A	B	B	A	B	B	B	A	B	A	B	A	A	B	A	A	B	A	B	B	A	A	B	B	B	A	B	B	-	-	A	A	A	-	A	B	B	B
FA0962	4	1444909	A	B	B	B	A	A	A	B	A	A	A	A	A	A	A	A	B	B	B	-	A	A	A	A	A	B	A	A	B	A	B	B	A	A	B	B	B	A	-	A	B	A	B	B	A	B	A
FA0976	4	5270621	A	-	-	-	A	A	A	-	A	A	A	A	-	A	A	A	-	A	-	-	A	A	-	A	A	-	-	A	-	A	-	-	A	A	-	-	-	A	-	A	-	A	-	-	A	-	A
FA0977	4	6004947	A	B	B	B	A	A	A	-	A	A	A	A	-	A	A	A	A	A	B	A	A	A	B	A	A	B	-	A	B	A	B	B	A	A	B	-	B	A	-	A	B	A	B	B	A	B	A
FA0987	4	8554864	A	B	B	B	A	A	A	A	A	A	A	A	-	A	A	A	A	A	B	A	A	A	B	A	A	B	-	A	B	A	B	B	A	A	B	-	B	A	-	A	B	A	B	B	A	B	A
FA0990	4	9507556	A	B	B	B	A	A	A	A	A	A	A	A	-	A	A	A	A	A	B	A	A	A	B	A	A	B	-	A	B	A	B	B	A	A	B	-	B	A	-	A	B	A	B	B	A	B	A
FA0994	4	10470897	A	B	B	B	A	A	A	A	A	A	A	A	-	A	A	A	A	A	B	A	A	A	B	A	A	B	-	A	B	A	B	B	A	A	B	-	B	A	-	A	B	A	B	B	A	B	A
FA1001	4	12701789	A	B	B	B	A	A	A	A	A	A	A	A	-	A	A	A	A	A	B	A	A	A	B	A	A	B	-	A	B	A	B	B	A	A	B	-	B	A	-	A	B	A	B	B	A	B	A
FA1012	4	16424235	A	B	B	B	A	-	A	A	A	A	A	A	-	A	A	A	A	A	B	A	A	A	B	A	A	B	-	A	B	B	B	B	A	B	B	A	B	A	-	A	B	A	B	B	B	B	B
FA1017	4	18228064	A	B	B	B	A	B	B	A	A	A	A	B	A	A	A	A	A	A	B	A	A	A	B	A	A	B	B	A	B	B	B	B	A	B	B	A	B	A	A	B	-	A	B	A	B	B	B
FA1040	4	25898378	A	B	B	A	B	A	B	B	B	A	B	A	B	-	B	A	A	B	A	A	A	-	B	-	B	A	B	A	A	A	B	A	B	A	B	A	A	B	A	B	B	A	A	B	B	B	A
FA1043	4	27740775	A	B	B	A	B	A	B	B	B	A	B	A	B	A	B	A	A	B	A	A	A	-	B	B	B	A	B	A	A	A	B	A	-	A	A	-	A	A	-	B	A	A	B	B	B	B	A
FA1046	4	29065742	A	B	B	A	B	A	A	B	B	A	B	A	B	A	B	A	A	B	A	A	A	-	B	B	B	A	B	A	A	A	B	A	A	A	A	-	A	A	-	B	A	A	B	-	B	B	A
FA1048	4	30694925	A	B	B	A	A	A	A	B	B	A	B	A	A	A	-	A	A	A	A	A	A	B	B	B	B	B	B	A	A	A	A	A	A	A	A	-	A	A	-	-	A	A	A	B	B	B	A
FA1052	4	31656440	A	B	B	A	B	A	A	B	B	A	B	A	A	A	-	A	A	A	A	A	A	B	B	A	B	B	B	A	A	A	A	A	A	A	A	B	A	A	-	B	A	A	A	B	B	B	A
FA1055	4	32596171	A	B	B	A	B	A	A	B	B	A	B	A	A	A	-	A	A	-	A	A	A	B	B	A	B	B	B	A	A	A	A	A	A	A	A	B	A	A	-	B	A	A	A	B	B	A	A
FA1060	4	33550779	A	B	B	A	B	A	A	A	B	A	B	A	A	A	-	B	B	A	A	B	A	B	B	A	B	B	B	A	A	A	A	A	A	A	B	B	A	B	-	B	A	B	A	B	B	A	A
FA1065	4	34934814	A	B	B	A	B	A	A	B	B	A	B	A	A	-	A	B	B	A	A	B	-	B	B	A	B	B	B	B	A	A	A	B	A	A	B	B	A	B	B	-	A	B	A	A	B	A	A
FA1131	5	29527161	A	B	A	B	B	B	A	B	B	A	B	A	B	A	-	A	A	B	-	A	A	B	A	B	A	B	A	A	A	B	A	A	A	A	A	A	A	A	A	A	A	-	A	A	B	A	A
FA1133	6	1546	A	B	A	A	A	B	A	B	A	B	A	B	A	B	B	B	B	A	B	A	B	B	A	B	A	A	A	B	A	A	A	A	A	B	A	B	B	A	B	B	B	B	A	B	B	B	A
FA1134	6	570676	A	B	A	A	A	B	A	B	A	-	A	B	A	B	B	B	B	A	-	A	B	B	A	B	A	A	A	B	A	A	A	A	A	B	A	B	B	A	-	-	A	B	A	-	B	B	A
FA1218	7	668270	A	B	-	B	B	A	B	B	A	A	-	A	B	A	B	A	A	A	B	B	A	-	B	B	B	A	A	A	B	A	B	A	A	B	B	B	B	-	A	-	B	A	A	B	B	B	B
FA1221	7	1445771	A	B	-	B	B	B	B	B	A	A	B	A	B	A	B	A	A	A	B	B	A	-	B	B	B	A	A	A	B	A	B	A	A	B	B	-	B	A	A	-	B	B	A	B	B	B	B
FA1225	7	2338368	A	B	B	B	B	B	B	A	B	A	B	A	B	A	A	A	A	A	B	B	A	-	B	B	B	A	A	A	B	B	A	A	A	B	B	A	A	A	A	-	A	B	A	B	B	B	B
FA1284	7	22823840	-	B	-	B	B	-	B	B	-	-	B	-	B	B	-	B	-	-	B	B	-	-	-	B	B	-	B	B	-	-	-	-	-	B	-	B	B	-	-	B	-	-	B	-	B	B	B
FA1288	7	23349928	A	B	A	B	B	A	B	B	A	A	B	A	B	B	-	B	A	-	B	B	A	A	-	B	B	A	B	B	-	A	A	A	B	B	-	B	B	-	-	B	A	A	B	A	B	B	B
FA1290	7	23982551	A	B	A	B	B	A	B	B	A	A	B	A	B	B	-	B	A	-	B	B	A	A	-	B	B	A	B	B	-	A	A	A	B	B	-	B	B	-	-	B	A	A	B	A	B	B	B
FA1381	8	20358862	A	B	A	A	B	B	A	A	A	B	B	A	A	A	A	A	A	A	A	B	B	A	B	A	A	A	A	A	A	A	A	A	B	A	A	A	B	B	-	A	B	A	A	B	A	A	A
FA1383	8	22264567	A	B	A	A	B	B	A	B	A	B	B	A	A	A	A	A	A	A	A	B	B	A	B	A	A	A	A	A	A	A	A	A	A	A	B	A	B	B	-	A	B	A	A	B	A	A	A
FA1385	8	23655324	A	B	A	A	B	B	A	B	A	B	B	A	A	A	A	A	A	A	B	B	B	A	B	A	A	A	A	A	A	A	A	A	A	B	B	A	B	B	-	A	B	A	A	B	A	A	A
FA0522	9	160055	A	B	A	A	A	A	B	A	A	B	A	B	A	B	A	B	A	A	A	B	-	B	A	A	B	A	B	B	A	B	B	B	B	B	B	A	A	A	B	B	B	A	A	B	B	A	A
FA1403	9	420995	A	B	A	A	A	A	B	A	A	B	A	B	A	B	A	B	A	A	A	-	-	B	A	A	-	A	B	B	A	B	-	B	-	B	-	A	A	A	-	B	B	A	A	B	-	A	A
FA1409	9	3964080	A	B	A	A	A	A	B	A	A	B	A	B	A	B	A	B	A	A	A	-	-	B	A	A	-	B	B	B	A	B	-	B	-	B	-	A	A	A	-	B	B	A	A	B	-	A	A
FA1415	9	7048048	A	-	A	A	A	A	-	A	A	-	A	-	A	-	A	-	A	A	A	-	A	-	A	A	-	-	-	-	A	-	-	-	-	-	-	A	A	A	-	-	-	A	A	A	A	A	A
FA1418	9	7444460	A	B	A	A	A	A	-	A	A	B	A	B	A	B	A	B	A	A	B	-	A	B	A	A	-	B	B	B	A	B	B	B	-	B	-	A	A	A	B	B	B	A	A	A	B	A	A
FA1425	9	10341925	A	B	A	A	A	B	-	B	A	B	A	B	A	-	A	B	A	A	B	-	A	A	A	A	A	B	B	B	A	B	B	B	-	B	B	A	A	A	-	B	A	A	A	A	-	A	A
FA1439	9	16803142	A	B	-	A	A	B	A	A	A	A	A	B	B	A	B	B	B	B	B	B	B	A	B	-	A	B	B	B	A	A	-	B	B	-	B	A	B	B	A	A	A	A	B	A	B	B	B
FA1442	9	17887838	A	B	A	A	A	B	A	A	A	A	A	B	B	B	B	B	B	B	B	B	B	A	B	A	A	B	B	B	A	A	-	B	B	-	B	A	B	B	A	A	A	A	B	A	B	B	B
FA1445	9	19252495	A	B	A	A	A	B	A	A	A	A	A	B	B	B	B	B	B	B	A	B	B	A	B	A	A	A	B	B	-	A	-	B	B	-	B	B	B	B	A	A	A	A	B	A	A	B	B
FA1448	9	19841472	A	B	A	A	A	B	A	A	-	A	A	B	B	B	B	B	B	B	A	B	B	A	B	A	A	B	B	B	B	A	A	B	B	B	B	B	B	B	-	A	A	A	B	-	B	B	B
FA1457	10	678800	A	B	A	B	A	B	A	A	A	-	B	A	A	B	A	B	A	A	A	A	B	A	B	A	A	A	B	A	B	B	A	B	A	B	A	B	A	A	B	B	-	A	B	A	B	B	A
FA1498	10	13300435	A	B	B	B	A	A	B	B	A	A	A	A	B	B	B	A	-	A	B	B	B	B	A	B	A	B	B	B	B	A	B	B	A	-	A	B	A	B	-	B	B	B	B	A	A	B	B
FA1502	10	14585826	A	B	B	B	A	A	B	B	A	A	A	A	B	B	B	A	-	A	B	A	B	B	A	A	A	B	A	B	B	A	B	B	A	-	A	B	A	B	-	B	B	B	B	A	A	B	B
FA1505	10	16238019	A	B	B	A	A	A	B	B	A	A	A	A	A	B	B	A	-	A	B	A	B	-	A	A	A	B	A	B	B	A	B	B	A	B	A	B	A	B	-	B	B	B	B	-	-	B	B
FA1512	10	17489397	A	B	B	A	A	A	B	B	A	A	A	A	A	B	B	A	B	B	B	A	B	-	A	A	A	B	B	B	B	A	B	B	A	B	A	B	A	B	-	B	B	B	B	-	-	B	B
FA1514	10	18003168	A	B	B	A	A	A	B	B	A	A	A	A	A	B	B	A	B	B	B	A	B	-	A	A	A	B	B	B	B	A	B	B	A	B	A	B	A	B	-	B	B	B	B	-	-	B	B
FA1516	10	18903611	A	B	B	A	A	A	B	A	A	A	A	A	A	B	B	A	B	B	B	A	B	-	A	A	A	B	B	A	B	A	B	B	A	B	A	B	A	B	-	B	B	B	B	A	-	B	B
FA1521	10	20844181	A	B	B	A	A	A	B	B	A	A	A	A	A	A	B	B	B	B	A	A	B	-	A	A	B	B	B	A	B	A	A	B	A	B	A	B	A	B	-	B	B	B	B	A	B	B	B
FA1524	10	21462529	A	B	B	A	A	A	B	B	B	A	A	A	B	A	A	B	B	B	A	B	B	A	A	A	B	B	B	A	B	A	A	B	A	B	A	B	A	B	-	B	B	B	B	A	B	B	A
FA1528	10	23205372	A	B	B	A	A	B	-	B	B	B	A	B	B	A	A	B	A	B	A	B	B	A	A	A	B	A	B	A	B	A	A	B	A	B	A	B	A	B	-	B	B	A	B	A	B	B	A
FA1543	11	6034232	A	B	B	B	A	B	A	A	B	A	B	B	B	B	B	A	B	A	A	A	B	A	A	A	B	B	A	B	A	A	A	A	B	A	B	-	A	B	A	A	A	B	A	B	A	B	A
FA1764	12	25531958	A	B	A	B	A	A	B	A	A	B	B	A	A	A	A	B	A	A	B	B	A	A	A	B	B	A	-	A	-	B	A	A	B	B	A	B	A	B	-	A	A	A	B	A	A	B	A
FA1770	12	26715736	A	B	A	-	A	A	B	A	A	B	B	A	A	A	A	B	A	A	A	A	A	A	A	B	B	A	B	A	A	B	A	A	B	A	A	B	A	B	-	A	A	A	B	A	A	B	B
FA1775	12	27474449	A	B	A	-	A	A	B	A	A	B	B	A	A	A	A	B	A	A	A	A	A	A	A	B	B	A	B	A	A	B	A	A	B	A	-	A	A	B	-	A	A	A	B	B	A	B	B
The physical positions of SNP markers are based on the rice genome (IRGSP-1.0, http://rapdb.dna.affrc.go.jp/) of the cultivar 'Nipponbare' (O. sativa ssp. japonica)
[truncated: 49 more columns]
